# Supplementary material for: How Does Procedural Justice Affect Job Crafting? The Role of Organizational Psychological Ownership and High-Performance Work Systems
Source: Behav Sci (Basel). 2024 Dec 24;15(1):4. doi: 10.3390/bs15010004 (PMC11763208; doi:10.3390/bs15010004)
Supplement: Supplementary file 1 [file behavsci-15-00004-s001.zip]

Archive with 1 entries (1 files):
- behavsci-3326546-supplementary.pdf
